# Supplementary material for: Non-Invasive Pulsatile Shear Stress Modifies Endothelial Activation; A Narrative Review
Source: Biomedicines. 2022 Nov 28;10(12):3050. doi: 10.3390/biomedicines10123050 (PMC9775985; doi:10.3390/biomedicines10123050)
Supplement: Supplementary file 1 [file biomedicines-10-03050-s001.zip]

Archive with 1 entries (1 files):
- biomedicines-2006007-supplementary.pdf
